# Supplementary material for: High-throughput sequencing-based gene profiling on multi-staged fruit development of date palm (Phoenix dactylifera, L.)
Source: Plant Mol Biol. 2012 Feb 21;78(6):617–26. doi: 10.1007/s11103-012-9890-5 (PMC3313043; doi:10.1007/s11103-012-9890-5)
Supplement: Supplementary file 4 — Supplementary material 4 (XLSX 13 kb) [file 11103_2012_9890_MOESM4_ESM.xlsx]

## Sheet: GO
Table S1 Gene expression profile at Level 2 categories of GO annotation
Go level 1 category	GO level 2category	F1	F2	F3	F4	F5	F6	F7
Molecular function	antioxidant activity	151	116	119	126	91	91	86
	binding	14071	9986	11508	13319	10741	11397	12681
	catalytic activity	10187	7524	8301	9536	7516	7718	8460
	channel regulator activity	2	2	1	1	1	0	1
	electron carrier activity	379	301	294	290	211	220	237
	enzyme regulator activity	368	252	283	319	274	289	301
	metallochaperone activity	3	2	2	2	2	2	2
	molecular transducer activity	713	519	615	705	422	488	545
	nucleic acid binding transcription factor activity	641	439	481	548	394	467	523
	nutrient reservoir activity	12	15	17	13	2	3	4
	protein binding transcription factor activity	68	62	60	84	69	65	79
	protein tag	3	5	4	4	4	4	3
	structural molecule activity	718	569	611	597	537	554	649
	transcription regulator activity	562	360	424	474	380	384	446
	translation regulator activity	0	0	0	0	1	2	2
	transporter activity	1249	861	1000	1110	891	960	1065
Cellular component	cell	16053	11828	13412	15098	12185	12707	14213
	extracellular region	798	668	728	678	391	472	445
	extracellular region part	89	73	77	90	76	83	78
	macromolecular complex	3099	2344	2636	2901	2469	2610	3143
	membrane-enclosed lumen	1227	891	947	1169	1092	1082	1299
	organelle	11184	8218	9357	10614	8655	9064	10286
	organelle part	5088	3867	4306	4804	4005	4129	4701
	symplast	38	24	28	37	21	31	35
	synapse	14	14	9	11	13	19	7
	synapse part	8	11	5	6	8	7	6
	virion	23	21	15	25	18	14	14
Biological process	biological adhesion	51	28	48	36	35	44	44
	biological regulation	5576	3942	4596	5158	4069	4343	4746
	carbon utilization	7	2	2	3	9	3	3
	cell killing	13	11	9	10	7	8	6
	cell proliferation	61	46	46	59	39	45	55
	cellular component organization or biogenesis	2428	1745	1982	2292	1782	1825	2088
	cellular process	14790	10717	12140	13774	11020	11559	12971
	death	276	174	265	361	291	261	284
	developmental process	1958	1436	1594	1879	1422	1547	1737
	establishment of localization	3050	2221	2536	2832	2337	2520	2891
	growth	250	175	210	246	184	192	241
	immune system process	205	138	177	247	197	182	175
	is_obsolete_biological_process	12	7	8	10	12	11	10
	localization	3141	2285	2619	2964	2447	2589	2979
	locomotion	105	75	92	93	106	91	86
	metabolic process	14334	10540	11717	13244	10661	11091	12290
	multicellular organismal process	1934	1447	1571	1924	1397	1578	1760
	multi-organism process	668	483	528	669	505	532	617
	pigmentation	15	13	16	19	12	18	10
	reproduction	1206	831	939	1137	820	956	1066
	reproductive process	1151	799	908	1111	802	938	1040
	response to stimulus	4421	3302	3691	4154	3322	3515	3747
	rhythmic process	97	81	97	92	65	90	108
	signaling	1897	1376	1616	1750	1297	1424	1551
	viral reproduction	225	100	157	184	162	187	192
