# Supplementary material for: High-throughput sequencing-based gene profiling on multi-staged fruit development of date palm (Phoenix dactylifera, L.)
Source: Plant Mol Biol. 2012 Feb 21;78(6):617–26. doi: 10.1007/s11103-012-9890-5 (PMC3313043; doi:10.1007/s11103-012-9890-5)
Supplement: Supplementary file 5 — Supplementary material 5 (XLSX 10 kb) [file 11103_2012_9890_MOESM5_ESM.xlsx]

## Sheet: Sheet2
Table S2 The genes were selected to validate by real-time PCR and the expression level as measured by GS FLX sequencing
Gene	F1	F2	F3	F4	F5	F6	F7
24 kDa seed maturation protein	1182	493	928	570	780	670	300
cell division control protein 2	0	0	0	0	0	10	0
cyclin dependent kinase A	0	38	1	0	90	68	17
lipid transfer protein	5327	2484	855	519	102	68	4
Tubulin gamma-2	90	0	54	21	5	50	0
Sucrose synthase	1822	1060	306	900	39	84	92
Starch synthase	1354	342	98	164	27	59	23
Fructose-bisphosphate aldolase	628	547	659	644	1262	1430	838
